# Supplementary material for: Microbially produced imidazole propionate impairs prostate cancer progression through PDZK1
Source: Mol Med. 2025 Jan 16;31:14. doi: 10.1186/s10020-025-01073-0 (PMC11740605; doi:10.1186/s10020-025-01073-0)
Supplement: Supplementary file 5 — Supplementary Material 5: Table S2. Histidine and Disease Association Mapping. [file 10020_2025_1073_MOESM5_ESM.xlsx]

## Sheet: Supplementary table 2
Supplementary Table 2: Histidine and Disease Association Mapping
associations_disease-wide__incident__Histidine
age_group	biomarker_id	biomarker_name	group_name	estimate	se	pvalue	n	n_events	endpoint_type	analysis_method	sex	icd10	icd10_desc	icd10_chapter	endpoint_type_icd10
Full population	his	Histidine	Amino acids	-0.164085	0.0646218	0.0111118	117817	254	mortality	cox_regression	both	A41	A41 Other sepsis	Certain infectious and parasitic diseases	mortality_A41
Full population	his	Histidine	Amino acids	-0.195894	0.0700975	0.00519649	117817	216	mortality	cox_regression	both	C15	C15 Malignant neoplasm of esophagus	Neoplasms	mortality_C15
Full population	his	Histidine	Amino acids	-0.010441	0.100734	0.917447	117817	102	mortality	cox_regression	both	C16	C16 Malignant neoplasm of stomach	Neoplasms	mortality_C16
Full population	his	Histidine	Amino acids	-0.064721	0.0694774	0.351574	117817	217	mortality	cox_regression	both	C18	C18 Malignant neoplasm of colon	Neoplasms	mortality_C18
Full population	his	Histidine	Amino acids	-0.107995	0.105897	0.307818	117817	93	mortality	cox_regression	both	C19	C19 Malignant neoplasm of rectosigmoid junction	Neoplasms	mortality_C19
Full population	his	Histidine	Amino acids	-0.213677	0.116011	0.0654936	117817	79	mortality	cox_regression	both	C20	C20 Malignant neoplasm of rectum	Neoplasms	mortality_C20
Full population	his	Histidine	Amino acids	-0.110104	0.0891015	0.216566	117817	133	mortality	cox_regression	both	C22	C22 Malignant neoplasm of liver and intrahepatic bile ducts	Neoplasms	mortality_C22
Full population	his	Histidine	Amino acids	-0.0676297	0.0595185	0.255839	117817	297	mortality	cox_regression	both	C25	C25 Malignant neoplasm of pancreas	Neoplasms	mortality_C25
Full population	his	Histidine	Amino acids	0.0433473	0.129229	0.737301	117817	61	mortality	cox_regression	both	C26	C26 Malignant neoplasm of other and ill-defined digestive organs	Neoplasms	mortality_C26
Full population	his	Histidine	Amino acids	-0.136348	0.0367957	0.000211	117817	782	mortality	cox_regression	both	C34	C34 Malignant neoplasm of bronchus and lung	Neoplasms	mortality_C34
Full population	his	Histidine	Amino acids	-0.105118	0.116987	0.368895	117817	76	mortality	cox_regression	both	C43	C43 Malignant melanoma of skin	Neoplasms	mortality_C43
Full population	his	Histidine	Amino acids	-0.152072	0.1141	0.182599	117817	81	mortality	cox_regression	both	C45	C45 Mesothelioma	Neoplasms	mortality_C45
Full population	his	Histidine	Amino acids	-0.0975174	0.0967114	0.313294	117817	112	mortality	cox_regression	both	C64	C64 Malignant neoplasm of kidney, except renal pelvis	Neoplasms	mortality_C64
Full population	his	Histidine	Amino acids	-0.194864	0.09306	0.0362635	117817	123	mortality	cox_regression	both	C67	C67 Malignant neoplasm of bladder	Neoplasms	mortality_C67
Full population	his	Histidine	Amino acids	0.0483429	0.0800043	0.545675	117817	159	mortality	cox_regression	both	C71	C71 Malignant neoplasm of brain	Neoplasms	mortality_C71
Full population	his	Histidine	Amino acids	-0.129158	0.0710188	0.0689662	117817	209	mortality	cox_regression	both	C78	C78 Secondary malignant neoplasm of resp and digestive organs	Neoplasms	mortality_C78
Full population	his	Histidine	Amino acids	-0.0540526	0.0536488	0.313682	117817	365	mortality	cox_regression	both	C79	C79 Secondary malignant neoplasm of other and unspecified sites	Neoplasms	mortality_C79
Full population	his	Histidine	Amino acids	-0.120926	0.0561309	0.0312128	117817	333	mortality	cox_regression	both	C80	C80 Malignant neoplasm without specification of site	Neoplasms	mortality_C80
Full population	his	Histidine	Amino acids	-0.120561	0.101661	0.235655	117817	102	mortality	cox_regression	both	C85	C85 Oth and unspecified types of non-Hodgkin lymphoma	Neoplasms	mortality_C85
Full population	his	Histidine	Amino acids	0.0196441	0.0977486	0.840726	117817	109	mortality	cox_regression	both	C90	C90 Multiple myeloma and malignant plasma cell neoplasms	Neoplasms	mortality_C90
Full population	his	Histidine	Amino acids	-0.0617974	0.105534	0.558167	117817	95	mortality	cox_regression	both	C92	C92 Myeloid leukemia	Neoplasms	mortality_C92
Full population	his	Histidine	Amino acids	-0.0528599	0.0543185	0.33048	117817	362	mortality	cox_regression	both	E11	E11 Type 2 diabetes mellitus	Endocrine, nutritional and metabolic diseases	mortality_E11
Full population	his	Histidine	Amino acids	-0.131518	0.0692619	0.0575849	117817	219	mortality	cox_regression	both	E14	E14 Unspecified diabetes mellitus	Endocrine, nutritional and metabolic diseases	mortality_E14
Full population	his	Histidine	Amino acids	0.0692473	0.10265	0.499934	117817	100	mortality	cox_regression	both	F01	F01 Vascular dementia	Mental, Behavioral and Neurodevelopmental disorders	mortality_F01
Full population	his	Histidine	Amino acids	-0.100304	0.0720704	0.163998	117817	208	mortality	cox_regression	both	F03	F03 Unspecified dementia	Mental, Behavioral and Neurodevelopmental disorders	mortality_F03
Full population	his	Histidine	Amino acids	-0.285591	0.141368	0.0433635	117817	52	mortality	cox_regression	both	F10	F10 Alcohol related disorders	Mental, Behavioral and Neurodevelopmental disorders	mortality_F10
Full population	his	Histidine	Amino acids	0.0604621	0.111763	0.588517	117817	82	mortality	cox_regression	both	G12	G12 Spinal muscular atrophy and related syndromes	Diseases of the nervous system	mortality_G12
Full population	his	Histidine	Amino acids	-0.0609682	0.0802109	0.447196	117817	166	mortality	cox_regression	both	G20	G20 Parkinson's disease	Diseases of the nervous system	mortality_G20
Full population	his	Histidine	Amino acids	-0.184429	0.0838245	0.0277937	117817	156	mortality	cox_regression	both	G30	G30 Alzheimer's disease	Diseases of the nervous system	mortality_G30
Full population	his	Histidine	Amino acids	-0.100026	0.119168	0.401261	117817	76	mortality	cox_regression	both	G31	G31 Oth degenerative diseases of nervous system, NEC	Diseases of the nervous system	mortality_G31
Full population	his	Histidine	Amino acids	-0.15584	0.124569	0.21092	117817	68	mortality	cox_regression	both	G93	G93 Other disorders of brain	Diseases of the nervous system	mortality_G93
Full population	his	Histidine	Amino acids	-0.117858	0.0464102	0.0111015	117817	497	mortality	cox_regression	both	I10	I10 Essential (primary) hypertension	Diseases of the circulatory system	mortality_I10
Full population	his	Histidine	Amino acids	-0.362823	0.0984771	0.000229	117817	109	mortality	cox_regression	both	I11	I11 Hypertensive heart disease	Diseases of the circulatory system	mortality_I11
Full population	his	Histidine	Amino acids	-0.176832	0.0524014	0.000739	117817	387	mortality	cox_regression	both	I21	I21 Acute myocardial infarction	Diseases of the circulatory system	mortality_I21
Full population	his	Histidine	Amino acids	-0.159448	0.0307218	2.1e-07	117817	1124	mortality	cox_regression	both	I25	I25 Chronic ischemic heart disease	Diseases of the circulatory system	mortality_I25
Full population	his	Histidine	Amino acids	-0.140872	0.0658816	0.0324951	117817	244	mortality	cox_regression	both	I26	I26 Pulmonary embolism	Diseases of the circulatory system	mortality_I26
Full population	his	Histidine	Amino acids	-0.334995	0.126396	0.00804086	117817	68	mortality	cox_regression	both	I31	I31 Other diseases of pericardium	Diseases of the circulatory system	mortality_I31
Full population	his	Histidine	Amino acids	-0.154307	0.106308	0.146638	117817	95	mortality	cox_regression	both	I35	I35 Nonrheumatic aortic valve disorders	Diseases of the circulatory system	mortality_I35
Full population	his	Histidine	Amino acids	-0.290096	0.134706	0.0312756	117817	59	mortality	cox_regression	both	I42	I42 Cardiomyopathy	Diseases of the circulatory system	mortality_I42
Full population	his	Histidine	Amino acids	-0.287605	0.105746	0.00653255	117817	96	mortality	cox_regression	both	I46	I46 Cardiac arrest	Diseases of the circulatory system	mortality_I46
Full population	his	Histidine	Amino acids	-0.279514	0.0623068	7.25e-06	117817	280	mortality	cox_regression	both	I48	I48 Atrial fibrillation and flutter	Diseases of the circulatory system	mortality_I48
Full population	his	Histidine	Amino acids	-0.305678	0.0478706	1.71e-10	117817	471	mortality	cox_regression	both	I50	I50 Heart failure	Diseases of the circulatory system	mortality_I50
Full population	his	Histidine	Amino acids	-0.0666711	0.084883	0.432191	117817	146	mortality	cox_regression	both	I51	I51 Complications and ill-defined descriptions of heart disease	Diseases of the circulatory system	mortality_I51
Full population	his	Histidine	Amino acids	0.181399	0.122342	0.138149	117817	66	mortality	cox_regression	both	I60	I60 Nontraumatic subarachnoid hemorrhage	Diseases of the circulatory system	mortality_I60
Full population	his	Histidine	Amino acids	0.0433167	0.0862533	0.615525	117817	140	mortality	cox_regression	both	I61	I61 Nontraumatic intracerebral hemorrhage	Diseases of the circulatory system	mortality_I61
Full population	his	Histidine	Amino acids	-0.289017	0.114154	0.0113474	117817	82	mortality	cox_regression	both	I63	I63 Cerebral infarction	Diseases of the circulatory system	mortality_I63
Full population	his	Histidine	Amino acids	-0.291655	0.0670986	1.38e-05	117817	241	mortality	cox_regression	both	I64	I64 Stroke, not specified as haemorrhage or infarction	Diseases of the circulatory system	mortality_I64
Full population	his	Histidine	Amino acids	0.0590341	0.102282	0.563825	117817	99	mortality	cox_regression	both	I67	I67 Other cerebrovascular diseases	Diseases of the circulatory system	mortality_I67
Full population	his	Histidine	Amino acids	-0.151666	0.103393	0.142407	117817	100	mortality	cox_regression	both	I71	I71 Aortic aneurysm and dissection	Diseases of the circulatory system	mortality_I71
Full population	his	Histidine	Amino acids	-0.234148	0.112146	0.0368075	117817	85	mortality	cox_regression	both	I73	I73 Other peripheral vascular diseases	Diseases of the circulatory system	mortality_I73
Full population	his	Histidine	Amino acids	-0.327484	0.120265	0.00646873	117817	74	mortality	cox_regression	both	I80	I80 Phlebitis and thrombophlebitis	Diseases of the circulatory system	mortality_I80
Full population	his	Histidine	Amino acids	-0.243939	0.0347725	2.29e-12	117817	887	mortality	cox_regression	both	J18	J18 Pneumonia, unspecified organism	Diseases of the respiratory system	mortality_J18
Full population	his	Histidine	Amino acids	-0.184133	0.0929704	0.0476413	117817	125	mortality	cox_regression	both	J22	J22 Unspecified acute lower respiratory infection	Diseases of the respiratory system	mortality_J22
Full population	his	Histidine	Amino acids	-0.391076	0.0459561	1.74e-17	117817	513	mortality	cox_regression	both	J44	J44 Other chronic obstructive pulmonary disease	Diseases of the respiratory system	mortality_J44
Full population	his	Histidine	Amino acids	-0.44411	0.119194	0.000195	117817	76	mortality	cox_regression	both	J47	J47 Bronchiectasis	Diseases of the respiratory system	mortality_J47
Full population	his	Histidine	Amino acids	-0.0876947	0.0760917	0.249121	117817	186	mortality	cox_regression	both	J69	J69 Pneumonitis due to solids and liquids	Diseases of the respiratory system	mortality_J69
Full population	his	Histidine	Amino acids	-0.16573	0.0681849	0.0150742	117817	230	mortality	cox_regression	both	J84	J84 Other interstitial pulmonary diseases	Diseases of the respiratory system	mortality_J84
Full population	his	Histidine	Amino acids	-0.508097	0.112976	6.88e-06	117817	85	mortality	cox_regression	both	J96	J96 Respiratory failure, not elsewhere classified	Diseases of the respiratory system	mortality_J96
Full population	his	Histidine	Amino acids	-0.328121	0.123901	0.00809088	117817	71	mortality	cox_regression	both	K55	K55 Vascular disorders of intestine	Diseases of the digestive system	mortality_K55
Full population	his	Histidine	Amino acids	-0.303159	0.127427	0.0173563	117817	67	mortality	cox_regression	both	K56	K56 Paralytic ileus and intestinal obstruction without hernia	Diseases of the digestive system	mortality_K56
Full population	his	Histidine	Amino acids	-0.11904	0.111369	0.285125	117817	83	mortality	cox_regression	both	K70	K70 Alcoholic liver disease	Diseases of the digestive system	mortality_K70
Full population	his	Histidine	Amino acids	-0.229482	0.138682	0.0979799	117817	54	mortality	cox_regression	both	K72	K72 Hepatic failure, not elsewhere classified	Diseases of the digestive system	mortality_K72
Full population	his	Histidine	Amino acids	-0.279149	0.106524	0.00877954	117817	94	mortality	cox_regression	both	K74	K74 Fibrosis and cirrhosis of liver	Diseases of the digestive system	mortality_K74
Full population	his	Histidine	Amino acids	-0.0234781	0.138692	0.865574	117817	53	mortality	cox_regression	both	K76	K76 Other diseases of liver	Diseases of the digestive system	mortality_K76
Full population	his	Histidine	Amino acids	-0.262554	0.111895	0.0189539	117817	85	mortality	cox_regression	both	K92	K92 Other diseases of digestive system	Diseases of the digestive system	mortality_K92
Full population	his	Histidine	Amino acids	-0.275885	0.0944279	0.00348184	117817	121	mortality	cox_regression	both	N17	N17 Acute kidney failure	Diseases of the genitourinary system	mortality_N17
Full population	his	Histidine	Amino acids	-0.0369246	0.0660624	0.576205	117817	244	mortality	cox_regression	both	N18	N18 Chronic kidney disease (CKD)	Diseases of the genitourinary system	mortality_N18
Full population	his	Histidine	Amino acids	-0.0338649	0.11251	0.763419	117817	83	mortality	cox_regression	both	N39	N39 Other disorders of urinary system	Diseases of the genitourinary system	mortality_N39
Full population	his	Histidine	Amino acids	-0.161895	0.144755	0.263394	117817	53	mortality	cox_regression	both	R54	R54 Age-related physical debility	Symptoms, signs and abnormal clinical and laboratory findings, not elsewhere classified	mortality_R54
Full population	his	Histidine	Amino acids	-0.16359	0.0580742	0.00484881	117817	322	mortality	cox_regression	both	R68	R68 Other general symptoms and signs	Symptoms, signs and abnormal clinical and laboratory findings, not elsewhere classified	mortality_R68
Full population	his	Histidine	Amino acids	-0.162793	0.119197	0.172018	117817	74	mortality	cox_regression	both	T81	T81 Complications of procedures, not elsewhere classified	Injury, poisoning and certain other consequences of external causes	mortality_T81
Full population	his	Histidine	Amino acids	-0.102214	0.060832	0.0929041	117817	284	mortality	cox_regression	both	Y83	Y83 Surg op & oth surg proc cause abn react/compl, w/o misadvnt	External causes of morbidity	mortality_Y83
Full population	his	Histidine	Amino acids	0.0379943	0.137472	0.782257	117817	54	mortality	cox_regression	both	Y84	Y84 Oth medical procedures cause abn react/compl, w/o misadvnt	External causes of morbidity	mortality_Y84
Full population	his	Histidine	Amino acids	0.0220636	0.0555861	0.691421	63801	327	mortality	cox_regression	female	C50	C50 Malignant neoplasm of breast	Neoplasms	mortality_C50
Full population	his	Histidine	Amino acids	-0.106907	0.0850791	0.208915	63801	143	mortality	cox_regression	female	C56	C56 Malignant neoplasm of ovary	Neoplasms	mortality_C56
Full population	his	Histidine	Amino acids	-0.263431	0.0624744	2.48e-05	53998	277	mortality	cox_regression	male	C61	C61 Malignant neoplasm of prostate	Neoplasms	mortality_C61
